# Supplementary material for: MneA and TerC exhibit distinct roles in manganese detoxification and virulence in Vibrio parahaemolyticus
Source: Appl Environ Microbiol. 2026 May 20;92(6):e01754-25. doi: 10.1128/aem.01754-25 (PMC13274385; doi:10.1128/aem.01754-25)
Supplement: Table S1 — Summary of differentially expressed genes in V. parahaemolyticus following Mn treatment. [file aem.01754-25-s0002.xlsx]

## Sheet: Mn vs. control
Table S1. Summary of differentially expressed genes in V. parahaemolyticus following Mn treatment.
geneID	log2FoldChange	padj	Regulation	locus_tag	old_locus_taga	Product
gene-VP_RS00100	4.85983	4.52853e-277	Up	VP_RS00100	VP0023	TMEM165/GDT1 family protein
gene-VP_RS17270	4.2879	4.32232e-19	Up	VP_RS17270	VPA0425	MotA/TolQ/ExbB proton channel family protein
gene-VP_RS19265	4.1071	9.3768e-134	Up	VP_RS19265	VPA0856	TerC/Alx family metal homeostasis membrane protein
gene-VP_RS05655	3.61523	0.000158848	Up	VP_RS05655	VP1164	putative manganese transporter
gene-VP_RS01795	3.55154	1.52769e-05	Up	VP_RS01795	--	hypothetical protein
gene-VP_RS17275	3.50694	2.94166e-07	Up	VP_RS17275	VPA0426	energy transducer TonB
gene-VP_RS22310	3.35247	7.35681e-14	Up	VP_RS22310	VPA1494	hypothetical protein
gene-VP_RS14665	3.11987	2.73688e-10	Up	VP_RS14665	VP2963	hypothetical protein
gene-VP_RS00105	3.04096	1.87126e-115	Up	VP_RS00105	VP0024	hypothetical protein
gene-VP_RS20470	2.81658	0.01132	Up	VP_RS20470	VPA1106	slipin family protein
gene-VP_RS22185	2.74313	1.14918e-06	Up	VP_RS22185	VPA1467	prolyl oligopeptidase family serine peptidase
gene-VP_RS22315	2.64802	5.78268e-12	Up	VP_RS22315	VPA1495	ABC transporter ATP-binding protein
gene-VP_RS04645	2.61179	5.79434e-66	Up	VP_RS04645	VP0948	hypothetical protein
gene-VP_RS21295	2.57303	1.74472e-30	Up	VP_RS21295	VPA1279	diacylglycerol kinase
gene-VP_RS12630	2.54908	4.82922e-40	Up	VP_RS12630	VP2596	LysE/ArgO family amino acid transporter
gene-VP_RS21420	2.53444	0.0183072	Up	VP_RS21420	VPA1306	metal ABC transporter permease
gene-VP_RS21300	2.51366	4.56716e-109	Up	VP_RS21300	VPA1280	phosphoethanolamine--lipid A transferase
gene-VP_RS14125	2.48071	0.000506922	Up	VP_RS14125	VP2872	hypothetical protein
gene-VP_RS08580	2.45794	1.19464e-07	Up	VP_RS08580	VP1787	IS3-like element ISVpa2 family transposase;IS3-like element ISVpa2 family transposase
gene-VP_RS18370	2.40681	6.58572e-12	Up	VP_RS18370	VPA0663	AraC family transcriptional regulator
gene-VP_RS23890	2.36984	1.32573e-24	Up	VP_RS23890	--	hypothetical protein
gene-VP_RS14580	2.34338	3.65035e-22	Up	VP_RS14580	VP2944	class I SAM-dependent methyltransferase
gene-VP_RS22225	2.33889	6.69274e-71	Up	VP_RS22225	VPA1476	transposase
gene-VP_RS21290	2.25432	3.88978e-40	Up	VP_RS21290	VPA1278	hypothetical protein
gene-VP_RS00385	2.25199	1.2403e-26	Up	VP_RS00385	VP0074	hypothetical protein
gene-VP_RS13595	2.21275	1.05095e-06	Up	VP_RS13595	VP2769	bacterioferritin-associated ferredoxin
gene-VP_RS17265	2.18249	0.0400073	Up	VP_RS17265	VPA0424	biopolymer transporter ExbD
gene-VP_RS22470	2.12569	1.75324e-11	Up	VP_RS22470	VPA1529	DMT family transporter
gene-VP_RS08120	2.06837	1.71529e-07	Up	VP_RS08120	VP1687	CesT family type III secretion system chaperone
gene-VP_RS08025	2.0411	0.000212184	Up	VP_RS08025	VP1666	TyeA family type III secretion system gatekeeper subunit
gene-VP_RS17280	2.03746	0.00398448	Up	VP_RS17280	VPA0427	heme anaerobic degradation radical SAM methyltransferase ChuW/HutW
gene-VP_RS21560	2.00799	0.000341333	Up	VP_RS21560	VPA1335	flagellar biosynthetic protein FliQ
gene-VP_RS18705	2.00453	0.0412296	Up	VP_RS18705	VPA0733	LysR family transcriptional regulator
gene-VP_RS11375	1.96619	0.0439226	Up	VP_RS11375	VP2343	DUF2789 domain-containing protein
gene-VP_RS11540	1.91064	2.66536e-29	Up	VP_RS11540	VP2376	DUF3413 domain-containing protein
gene-VP_RS22670	1.85641	6.26171e-15	Up	VP_RS22670	VPA1570	DUF2799 domain-containing protein
gene-VP_RS23910	1.83529	0.00127092	Up	VP_RS23910	--	hypothetical protein
gene-VP_RS08015	1.8309	0.000386204	Up	VP_RS08015	VP1664	type III secretion system protein VscX
gene-VP_RS22375	1.82096	0.000626477	Up	VP_RS22375	VPA1507	spore coat U domain-containing protein
gene-VP_RS22220	1.81572	3.83347e-31	Up	VP_RS22220	VPA1475	purine-nucleoside phosphorylase
gene-VP_RS02075	1.79237	2.90259e-44	Up	VP_RS02075	VP0433	Do family serine endopeptidase
gene-VP_RS08095	1.78295	1.81842e-23	Up	VP_RS08095	VP1680	type III secretion system effector VopQ
gene-VP_RS20455	1.77377	0.0330453	Up	VP_RS20455	VPA1101	cytochrome c peroxidase
gene-VP_RS19985	1.76043	0.0166218	Up	VP_RS19985	VPA1004	AzlD domain-containing protein
gene-VP_RS19325	1.75774	5.4518e-10	Up	VP_RS19325	VPA0865	DUF2238 domain-containing protein
gene-VP_RS17955	1.7435	5.41892e-42	Up	VP_RS17955	VPA0572	cation diffusion facilitator family transporter
gene-VP_RS15995	1.73461	3.65996e-06	Up	VP_RS15995	VPA0148	response regulator transcription factor
gene-VP_RS21535	1.72364	0.000141588	Up	VP_RS21535	VPA1329	conjugal transfer protein TraA
gene-VP_RS18385	1.70133	1.0338e-23	Up	VP_RS18385	VPA0666	YgjV family protein
gene-VP_RS08020	1.66395	1.08902e-06	Up	VP_RS08020	VP1665	type III secretion chaperone SycN
gene-VP_RS20500	1.65213	0.00423292	Up	VP_RS20500	VPA1112	choline dehydrogenase
gene-VP_RS23240	1.63983	0.0297932	Up	VP_RS23240	VPA1690	sigma-70 family RNA polymerase sigma factor
gene-VP_RS13590	1.63903	1.59867e-05	Up	VP_RS13590	VP2768	bacterioferritin
gene-VP_RS06730	1.61611	2.04345e-22	Up	VP_RS06730	VP1383	TerC family protein
gene-VP_RS08460	1.60292	0.000118667	Up	VP_RS08460	--	hypothetical protein
gene-VP_RS00190	1.58293	9.12478e-20	Up	VP_RS00190	VP0035	ketol-acid reductoisomerase
gene-VP_RS14335	1.57482	7.54136e-06	Up	VP_RS14335	VP2906	hypothetical protein
gene-VP_RS16640	1.56971	0.000791731	Up	VP_RS16640	VPA0286	co-chaperone GroES
gene-VP_RS16445	1.56441	1.85495e-18	Up	VP_RS16445	VPA0242	outer membrane beta-barrel protein
gene-VP_RS17390	1.54996	5.59793e-11	Up	VP_RS17390	VPA0450	VPA0450 family T3SS effector inositol phosphatase
gene-VP_RS22280	1.54645	3.60772e-10	Up	VP_RS22280	VPA1487	GNAT family N-acetyltransferase
gene-VP_RS22380	1.54166	4.41618e-34	Up	VP_RS22380	VPA1509	L-threonine 3-dehydrogenase
gene-VP_RS22500	1.53645	0.000238213	Up	VP_RS22500	VPA1535	flagellar motor switch protein FliG
gene-VP_RS08100	1.51505	1.00165e-08	Up	VP_RS08100	VP1682	CesT family type III secretion system chaperone VecA
gene-VP_RS14920	1.50057	0.00585237	Up	VP_RS14920	VP3014	DUF2282 domain-containing protein
gene-VP_RS12635	1.4776	0.000593473	Up	VP_RS12635	VP2597	YbaK/EbsC family protein
gene-VP_RS18355	1.46596	1.07073e-05	Up	VP_RS18355	VPA0659	iron chelate uptake ABC transporter permease subunit VctG
gene-VP_RS20815	1.45574	1.77748e-38	Up	VP_RS20815	VPA1180	transaldolase
gene-VP_RS01790	1.44301	0.0068812	Up	VP_RS01790	VP0372	GNAT family N-acyltransferase
gene-VP_RS15650	1.41084	0.0470656	Up	VP_RS15650	VPA0084	Na+:solute symporter
gene-VP_RS08115	1.41053	2.44629e-11	Up	VP_RS08115	VP1686	T3SS effector adenosine monophosphate-protein transferase VopS
gene-VP_RS01850	1.40493	1.19464e-07	Up	VP_RS01850	VP0384	hypothetical protein
gene-VP_RS15195	1.404	6.94608e-18	Up	VP_RS15195	VP3064	purine nucleoside transporter PunC
gene-VP_RS11810	1.40377	1.03059e-41	Up	VP_RS11810	VP2435	thymidine phosphorylase
gene-VP_RS19750	1.37818	8.56149e-11	Up	VP_RS19750	VPA0957	ABC transporter substrate-binding protein
gene-VP_RS16920	1.37338	0.000750305	Up	VP_RS16920	VPA0350	ABC transporter ATP-binding protein
gene-VP_RS15345	1.37093	0.0217316	Up	VP_RS15345	VPA0017	ABC transporter permease
gene-VP_RS18350	1.36828	3.17387e-07	Up	VP_RS18350	VPA0658	iron chelate uptake ABC transporter permease subunit VctD
gene-VP_RS22840	1.36404	0.02113	Up	VP_RS22840	VPA1605	hypothetical protein
gene-VP_RS09405	1.3541	1.35776e-11	Up	VP_RS09405	VP1936	class I ribonucleotide reductase maintenance protein YfaE
gene-VP_RS07980	1.33893	5.00428e-15	Up	VP_RS07980	VP1657	type III secretion system translocon subunit VopB
gene-VP_RS18125	1.33498	1.6565e-23	Up	VP_RS18125	VPA0608	DEAD/DEAH box helicase
gene-VP_RS16165	1.33114	0.0247666	Up	VP_RS16165	VPA0184	GGDEF domain-containing protein
gene-VP_RS08175	1.32535	0.013426	Up	VP_RS08175	VP1697	YscB family type III secretion system chaperone VscB
gene-VP_RS09400	1.32294	1.03919e-18	Up	VP_RS09400	VP1935	class Ia ribonucleoside-diphosphate reductase subunit beta
gene-VP_RS08055	1.31278	0.00282878	Up	VP_RS08055	VP1672	SctR family type III secretion system export apparatus subunit VscR
gene-VP_RS20820	1.30305	1.33894e-19	Up	VP_RS20820	VPA1181	transketolase
gene-VP_RS21320	1.29947	1.74487e-08	Up	VP_RS21320	VPA1285	hypothetical protein
gene-VP_RS18250	1.29895	0.00732465	Up	VP_RS18250	VPA0635	FAD-binding oxidoreductase
gene-VP_RS08030	1.29845	3.3493e-13	Up	VP_RS08030	VP1667	SctW family type III secretion system gatekeeper subunit VopN
gene-VP_RS03700	1.29166	5.04165e-24	Up	VP_RS03700	VP0749	Cys-tRNA(Pro) deacylase
gene-VP_RS08590	1.28847	0.00131794	Up	VP_RS08590	VP1790	GFA family protein
gene-VP_RS08600	1.28826	5.79049e-05	Up	VP_RS08600	VP1792	hypothetical protein
gene-VP_RS04635	1.28431	3.39634e-08	Up	VP_RS04635	VP0946	PLP-dependent cysteine synthase family protein
gene-VP_RS05795	1.27247	0.000216995	Up	VP_RS05795	VP1193	CDP-alcohol phosphatidyltransferase family protein
gene-VP_RS08145	1.24537	2.08734e-05	Up	VP_RS08145	VP1692	YopR family T3SS polymerization control protein VscH
gene-VP_RS21190	1.2431	0.0161842	Up	VP_RS21190	--	DDE-type integrase/transposase/recombinase
gene-VP_RS11725	1.24144	0.000130151	Up	VP_RS11725	VP2417	pilus assembly protein
gene-VP_RS06630	1.23762	0.0112225	Up	VP_RS06630	--	hypothetical protein
gene-VP_RS15120	1.23156	1.0404e-13	Up	VP_RS15120	VP3048	hemolysin III family protein
gene-VP_RS19860	1.22873	0.00734472	Up	VP_RS19860	VPA0980	siderophore ferric iron reductase
gene-VP_RS18395	1.22797	0.0107121	Up	VP_RS18395	VPA0669	hypothetical protein
gene-VP_RS14880	1.22134	8.10136e-05	Up	VP_RS14880	VP3004	7-cyano-7-deazaguanine/7-aminomethyl-7-deazaguanine transporter
gene-VP_RS23460	1.21607	0.0373373	Up	VP_RS23460	VPA1738	flavodoxin family protein
gene-VP_RS05255	1.20631	1.94702e-08	Up	VP_RS05255	VP1078	NYN domain-containing protein
gene-VP_RS03200	1.20064	0.000971827	Up	VP_RS03200	VP0668	hypothetical protein
gene-VP_RS23350	1.19693	0.000967976	Up	VP_RS23350	VPA1714	arginine deiminase-related protein
gene-VP_RS00595	1.19463	3.28777e-32	Up	VP_RS00595	VP0121	glutamate--ammonia ligase
gene-VP_RS10995	1.19127	0.000432426	Up	VP_RS10995	VP2265	DUF4156 domain-containing protein
gene-VP_RS00590	1.19109	7.12865e-07	Up	VP_RS00590	VP0120	DUF4124 domain-containing protein
gene-VP_RS16470	1.17841	3.72794e-05	Up	VP_RS16470	VPA0249	LysR substrate-binding domain-containing protein
gene-VP_RS23220	1.17761	0.03182	Up	VP_RS23220	VPA1685	VOC family protein
gene-VP_RS10500	1.1741	4.33259e-06	Up	VP_RS10500	VP2161	ChaN family lipoprotein
gene-VP_RS01020	1.17128	0.00173171	Up	VP_RS01020	VP0208	membrane protein
gene-VP_RS18555	1.16799	3.04151e-07	Up	VP_RS18555	VPA0703	hypothetical protein
gene-VP_RS12735	1.16399	9.20245e-05	Up	VP_RS12735	VP2618	YggT family protein
gene-VP_RS00470	1.15711	0.00742593	Up	VP_RS00470	VP0091	AI-2E family transporter
gene-VP_RS06250	1.15532	0.00967354	Up	VP_RS06250	VP1286	MMPL family transporter
gene-VP_RS22300	1.15159	2.57261e-08	Up	VP_RS22300	VPA1492	methyl-accepting chemotaxis protein
gene-VP_RS21525	1.15154	0.000521485	Up	VP_RS21525	VPA1327	T3SS effector ADP-ribosyltransferase toxin VopT
gene-VP_RS05565	1.14798	1.94417e-13	Up	VP_RS05565	VP1144	bifunctional phosphoribosyl-AMP cyclohydrolase/phosphoribosyl-ATP diphosphatase HisIE
gene-VP_RS14785	1.14677	7.98566e-17	Up	VP_RS14785	VP2987	class I adenylate cyclase
gene-VP_RS04065	1.1445	0.00824418	Up	VP_RS04065	VP0834	DUF4442 domain-containing protein
gene-VP_RS15605	1.14311	5.4014e-07	Up	VP_RS15605	VPA0075	DUF294 nucleotidyltransferase-like domain-containing protein
gene-VP_RS21625	1.13771	3.97706e-05	Up	VP_RS21625	VPA1349	FliM/FliN family flagellar motor C-terminal domain-containing protein
gene-VP_RS21510	1.12992	0.0351557	Up	VP_RS21510	VPA1324	EAL domain-containing protein
gene-VP_RS21660	1.12721	6.91527e-05	Up	VP_RS21660	VPA1356	hypothetical protein
gene-VP_RS11805	1.11797	3.43416e-14	Up	VP_RS11805	VP2434	phosphopentomutase
gene-VP_RS05615	1.112	0.0329145	Up	VP_RS05615	VP1155	PACE efflux transporter
gene-VP_RS21565	1.11169	3.07655e-05	Up	VP_RS21565	VPA1336	type III secretion system effector VopZ
gene-VP_RS21645	1.10771	8.37035e-06	Up	VP_RS21645	VPA1353	OmpA family protein
gene-VP_RS23215	1.10681	1.63894e-09	Up	VP_RS23215	VPA1684	alkyl hydroperoxide reductase subunit F
gene-VP_RS17755	1.10251	0.0174068	Up	VP_RS17755	VPA0529	AzlD domain-containing protein
gene-VP_RS15720	1.09984	2.98883e-16	Up	VP_RS15720	VPA0098	MDR family MFS transporter
gene-VP_RS05500	1.09892	3.42609e-05	Up	VP_RS05500	VP1131	hypothetical protein
gene-VP_RS21195	1.09469	2.12541e-06	Up	VP_RS21195	VPA1258	hypothetical protein
gene-VP_RS16455	1.09096	0.000690641	Up	VP_RS16455	VPA0244	FAD-dependent oxidoreductase
gene-VP_RS17535	1.09059	0.0181696	Up	VP_RS17535	VPA0480	CusA/CzcA family heavy metal efflux RND transporter
gene-VP_RS05545	1.08631	5.76392e-16	Up	VP_RS05545	VP1140	bifunctional histidinol-phosphatase/imidazoleglycerol-phosphate dehydratase HisB
gene-VP_RS14340	1.08616	0.000106472	Up	VP_RS14340	VP2907	hypothetical protein
gene-VP_RS16450	1.08589	1.01802e-20	Up	VP_RS16450	VPA0243	VirK/YbjX family protein
gene-VP_RS14000	1.08564	2.12541e-06	Up	VP_RS14000	VP2844	SPFH domain-containing protein
gene-VP_RS21005	1.08511	0.00106378	Up	VP_RS21005	VPA1217	DUF2955 domain-containing protein
gene-VP_RS16175	1.08352	0.0283415	Up	VP_RS16175	VPA0188	TAXI family TRAP transporter solute-binding subunit
gene-VP_RS06935	1.08225	0.000167712	Up	VP_RS06935	VP1428	hypothetical protein
gene-VP_RS21690	1.0805	2.69724e-08	Up	VP_RS21690	VPA1362	type III secretion system translocator protein VopB2
gene-VP_RS15675	1.07934	2.47195e-05	Up	VP_RS15675	VPA0089	siderophore-interacting protein
gene-VP_RS08035	1.07768	0.000346818	Up	VP_RS08035	VP1668	SctN family type III secretion system ATPase VscN
gene-VP_RS13535	1.07591	1.30247e-11	Up	VP_RS13535	VP2757	argininosuccinate synthase
gene-VP_RS08945	1.07296	0.00130411	Up	VP_RS08945	VP1843	type II toxin-antitoxin system mRNA interferase toxin%2C RelE/StbE family
gene-VP_RS08085	1.07248	1.81574e-05	Up	VP_RS08085	VP1678	alpha/beta hydrolase
gene-VP_RS13235	1.06754	3.59356e-15	Up	VP_RS13235	VP2698	type II secretion system protein
gene-VP_RS08900	1.06442	0.00106031	Up	VP_RS08900	VP1835	hypothetical protein
gene-VP_RS14055	1.06297	0.000386204	Up	VP_RS14055	VP2857	CpxP family protein
gene-VP_RS05560	1.06203	3.57306e-12	Up	VP_RS05560	VP1143	imidazole glycerol phosphate synthase subunit HisF
gene-VP_RS08765	1.05874	0.0218659	Up	VP_RS08765	VP1817	hypothetical protein
gene-VP_RS17130	1.05516	1.40903e-08	Up	VP_RS17130	VPA0394	HlyD family efflux transporter periplasmic adaptor subunit
gene-VP_RS18100	1.05438	7.88727e-12	Up	VP_RS18100	VPA0603	MaoC family dehydratase
gene-VP_RS08820	1.05001	0.000988379	Up	VP_RS08820	VP1826	phospholipase D-like domain-containing protein
gene-VP_RS08785	1.04798	0.00192571	Up	VP_RS08785	VP1821	type II toxin-antitoxin system prevent-host-death family antitoxin
gene-VP_RS06645	1.04449	0.000819796	Up	VP_RS06645	VP1366	pyridoxal kinase
gene-VP_RS05790	1.04315	5.95598e-05	Up	VP_RS05790	VP1192	glycine zipper 2TM domain-containing protein
gene-VP_RS08165	1.03927	2.2101e-06	Up	VP_RS08165	VP1695	SctD family type III secretion system inner membrane ring subunit VscD
gene-VP_RS16005	1.0388	0.0199156	Up	VP_RS16005	VPA0150	TonB-dependent siderophore enterobactin receptor PeuA
gene-VP_RS21480	1.02988	3.80302e-07	Up	VP_RS21480	VPA1318	hypothetical protein
gene-VP_RS17760	1.02966	0.000732922	Up	VP_RS17760	VPA0530	AzlC family ABC transporter permease
gene-VP_RS04005	1.02655	0.0197562	Up	VP_RS04005	VP0821	molecular chaperone HtpG
gene-VP_RS21505	1.02634	5.40493e-06	Up	VP_RS21505	VPA1323	hypothetical protein
gene-VP_RS07975	1.01875	1.8404e-10	Up	VP_RS07975	VP1656	type III secretion system translocon subunit VopD
gene-VP_RS08970	1.01849	0.0212714	Up	VP_RS08970	VP1848	hypothetical protein
gene-VP_RS01390	1.01619	1.2256e-18	Up	VP_RS01390	VP0284	DUF2780 domain-containing protein
gene-VP_RS03155	1.0147	0.0457549	Up	VP_RS03155	VP0657	GspH/FimT family pseudopilin
gene-VP_RS02670	1.01023	1.12987e-14	Up	VP_RS02670	VP0561	ATP-dependent chaperone ClpB
gene-VP_RS19165	1.01022	0.00381209	Up	VP_RS19165	VPA0833	glucose-1-phosphate adenylyltransferase
gene-VP_RS14995	1.00826	0.000480522	Up	VP_RS14995	--	IS630 family transposase
gene-VP_RS01870	1.00668	5.24448e-11	Up	VP_RS01870	VP0389	hypothetical protein
gene-VP_RS21710	1.0036	0.000356858	Up	VP_RS21710	VPA1366	hypothetical protein
gene-VP_RS21060	1.00158	0.00594999	Up	VP_RS21060	VPA1229	ATP-binding protein
gene-VP_RS18715	1.00116	0.00318633	Up	VP_RS18715	VPA0735	DUF1254 domain-containing protein
gene-VP_RS06845	-1.00051	0.000189339	Down	VP_RS06845	VP1409	type VI secretion system ImpA family N-terminal domain-containing protein
gene-VP_RS10190	-1.00135	2.98292e-06	Down	VP_RS10190	VP2095	molybdenum cofactor biosynthesis protein B
gene-VP_RS07015	-1.00293	6.89879e-07	Down	VP_RS07015	VP1446	MipA/OmpV family protein
gene-VP_RS06325	-1.00503	0.0175317	Down	VP_RS06325	VP1302	L-cystine transporter
gene-VP_RS18375	-1.00896	0.0138369	Down	VP_RS18375	VPA0664	TonB-dependent siderophore receptor
gene-VP_RS12035	-1.01746	2.47253e-06	Down	VP_RS12035	VP2479	ABC transporter substrate-binding protein
gene-VP_RS18540	-1.02225	4.152e-06	Down	VP_RS18540	VPA0699	tetratricopeptide repeat protein
gene-VP_RS00840	-1.02393	0.0010968	Down	VP_RS00840	VP0171	ABC transporter permease subunit
gene-VP_RS07705	-1.0309	7.72064e-19	Down	VP_RS07705	VP1601	quinone-dependent dihydroorotate dehydrogenase
gene-VP_RS23020	-1.03455	2.18233e-06	Down	VP_RS23020	VPA1644	maltoporin
gene-VP_RS23090	-1.03683	0.000629362	Down	VP_RS23090	VPA1657	TonB-dependent siderophore receptor
gene-VP_RS18460	-1.03767	0.0164992	Down	VP_RS18460	VPA0682	LysR family transcriptional regulator
gene-VP_RS06150	-1.03771	1.10946e-11	Down	VP_RS06150	VP1267	OmpA family protein
gene-VP_RS15740	-1.03882	4.28953e-09	Down	VP_RS15740	VPA0102	alpha-glucosidase
gene-VP_RS06915	-1.04028	1.71716e-05	Down	VP_RS06915	VP1423	HD-GYP domain-containing protein
gene-VP_RS15865	-1.04114	2.11505e-07	Down	VP_RS15865	VPA0128	trimethylamine-N-oxide reductase 2
gene-VP_RS19240	-1.04216	0.0048668	Down	VP_RS19240	VPA0851	formate transporter FocA
gene-VP_RS10195	-1.05019	6.34415e-18	Down	VP_RS10195	VP2096	GTP 3'%2C8-cyclase MoaA
gene-VP_RS10470	-1.05091	2.62921e-05	Down	VP_RS10470	VP2155	DUF2989 domain-containing protein
gene-VP_RS19380	-1.05152	0.0194158	Down	VP_RS19380	VPA0876	carboxyltransferase domain-containing protein
gene-VP_RS21065	-1.05284	1.54131e-05	Down	VP_RS21065	VPA1230	glyceraldehyde-3-phosphate dehydrogenase
gene-VP_RS01180	-1.0544	0.0244954	Down	VP_RS01180	VP0240	5-carboxymethyl-2-hydroxymuconate isomerase
gene-VP_RS22400	-1.05504	4.10043e-18	Down	VP_RS22400	VPA1513	aminotransferase class V-fold PLP-dependent enzyme
gene-VP_RS22905	-1.05756	3.29889e-11	Down	VP_RS22905	VPA1618	1%2C4-alpha-glucan branching protein GlgB
gene-VP_RS22995	-1.06082	0.0199156	Down	VP_RS22995	VPA1638	pullulanase-type alpha-1%2C6-glucosidase
gene-VP_RS05435	-1.06271	9.79083e-16	Down	VP_RS05435	VP1116	dethiobiotin synthase
gene-VP_RS00835	-1.06287	0.00332315	Down	VP_RS00835	VP0170	ABC transporter permease subunit
gene-VP_RS13320	-1.06301	1.00303e-10	Down	VP_RS13320	VP2715	lysine-sensitive aspartokinase 3
gene-VP_RS05485	-1.06623	2.0407e-18	Down	VP_RS05485	VP1128	adenylosuccinate lyase
gene-VP_RS09365	-1.0675	0.00210432	Down	VP_RS09365	VP1928	cytochrome c nitrite reductase pentaheme subunit
gene-VP_RS00635	-1.06811	5.1412e-15	Down	VP_RS00635	VP0129	phosphoenolpyruvate carboxykinase (ATP)
gene-VP_RS00395	-1.07208	3.62175e-17	Down	VP_RS00395	VP0076	universal stress protein UspA
gene-VP_RS01605	-1.07226	9.7007e-11	Down	VP_RS01605	VP0332	threonine/serine exporter family protein
gene-VP_RS19975	-1.08343	1.29838e-08	Down	VP_RS19975	VPA1001	alanine racemase
gene-VP_RS17345	-1.08345	0.0453533	Down	VP_RS17345	--	His-Xaa-Ser system protein HxsD
gene-VP_RS10185	-1.08509	1.28685e-08	Down	VP_RS10185	VP2094	cyclic pyranopterin monophosphate synthase MoaC
gene-VP_RS14660	-1.08736	6.25658e-06	Down	VP_RS14660	VP2961	lysoplasmalogenase
gene-VP_RS06040	-1.08739	1.25243e-09	Down	VP_RS06040	VP1245	ATP-binding protein
gene-VP_RS22160	-1.09175	0.000116445	Down	VP_RS22160	VPA1462	methyl-accepting chemotaxis protein
gene-VP_RS18055	-1.09369	1.34522e-19	Down	VP_RS18055	VPA0593	IclR family transcriptional regulator
gene-VP_RS22805	-1.10309	5.55839e-14	Down	VP_RS22805	VPA1598	N-acetylglucosamine-binding protein GbpA
gene-VP_RS01600	-1.10554	4.1033e-11	Down	VP_RS01600	VP0331	threonine/serine exporter family protein
gene-VP_RS05995	-1.10798	3.77451e-08	Down	VP_RS05995	VP1235	iron-containing alcohol dehydrogenase
gene-VP_RS05720	-1.11495	3.50358e-08	Down	VP_RS05720	VP1177	efflux RND transporter periplasmic adaptor subunit VmeH
gene-VP_RS22775	-1.11566	0.00104702	Down	VP_RS22775	VPA1592	AraC family transcriptional regulator
gene-VP_RS13940	-1.11981	1.89998e-12	Down	VP_RS13940	VP2831	protein-export chaperone SecB
gene-VP_RS09320	-1.12135	0.0174068	Down	VP_RS09320	VP1918	imelysin family protein
gene-VP_RS23600	-1.12171	0.00332447	Down	VP_RS23600	--	hypothetical protein
gene-VP_RS12190	-1.12401	4.21729e-11	Down	VP_RS12190	VP2514	carbonate dehydratase
gene-VP_RS11870	-1.1279	1.29656e-17	Down	VP_RS11870	VP2447	peptidase U32 family protein
gene-VP_RS06035	-1.13235	9.12634e-08	Down	VP_RS06035	VP1244	response regulator
gene-VP_RS17170	-1.13328	7.69735e-12	Down	VP_RS17170	VPA0403	DMT family transporter
gene-VP_RS11585	-1.13454	4.00792e-10	Down	VP_RS11585	VP2387	DeoR/GlpR family transcriptional regulator
gene-VP_RS15490	-1.13709	1.14128e-06	Down	VP_RS15490	VPA0051	sodium:proton antiporter NhaD
gene-VP_RS21000	-1.14136	3.53255e-07	Down	VP_RS21000	VPA1216	flagellar brake protein
gene-VP_RS03045	-1.15304	7.42479e-09	Down	VP_RS03045	VP0634	bifunctional GNAT family N-acetyltransferase/carbon-nitrogen hydrolase family protein
gene-VP_RS21900	-1.15854	4.43603e-05	Down	VP_RS21900	VPA1409	O-antigen ligase family protein
gene-VP_RS01430	-1.16507	0.0355557	Down	VP_RS01430	VP0292	sulfate adenylyltransferase subunit CysD
gene-VP_RS01520	-1.16581	1.63519e-23	Down	VP_RS01520	VP0313	class 1 fructose-bisphosphatase
gene-VP_RS11650	-1.16611	0.000193447	Down	VP_RS11650	VP2400	UDP-glucose 4-epimerase GalE
gene-VP_RS22520	-1.1707	0.031607	Down	VP_RS22520	VPA1539	OmpA family protein
gene-VP_RS02400	-1.17202	1.26643e-21	Down	VP_RS02400	VP0503	sodium:alanine symporter family protein
gene-VP_RS09560	-1.17616	2.01671e-12	Down	VP_RS09560	VP1966	dicarboxylate/amino acid:cation symporter
gene-VP_RS20855	-1.17999	1.6664e-11	Down	VP_RS20855	VPA1189	methyl-accepting chemotaxis protein
gene-VP_RS01690	-1.18304	3.84124e-22	Down	VP_RS01690	VP0350	LysR family transcriptional regulator CalR
gene-VP_RS22870	-1.18478	2.37016e-15	Down	VP_RS22870	VPA1611	M20 family metallopeptidase
gene-VP_RS04705	-1.18718	3.01569e-23	Down	VP_RS04705	VP0960	uridine phosphorylase
gene-VP_RS22875	-1.19258	5.55814e-21	Down	VP_RS22875	VPA1612	YjiG family protein
gene-VP_RS16955	-1.1933	0.00200393	Down	VP_RS16955	VPA0357	glycoside hydrolase family 2 protein
gene-VP_RS05515	-1.19395	1.11424e-12	Down	VP_RS05515	VP1134	tetracycline efflux Na+/H+ antiporter family transporter Tet(35)
gene-VP_RS10330	-1.19851	2.3101e-21	Down	VP_RS10330	VP2125	Na+/H+ antiporter NhaC
gene-VP_RS21875	-1.20317	9.87962e-06	Down	VP_RS21875	VPA1404	outer membrane beta-barrel protein
gene-VP_RS15530	-1.20445	4.0247e-05	Down	VP_RS15530	VPA0059	GGDEF domain-containing protein
gene-VP_RS03210	-1.20666	8.14536e-17	Down	VP_RS03210	VP0670	DUF3332 domain-containing protein
gene-VP_RS01435	-1.21363	0.0148092	Down	VP_RS01435	VP0293	sulfate adenylyltransferase subunit CysN
gene-VP_RS16150	-1.21529	5.56974e-20	Down	VP_RS16150	VPA0180	6-phospho-beta-glucosidase
gene-VP_RS21850	-1.22301	1.44649e-11	Down	VP_RS21850	VPA1399	maltose ABC transporter permease MalG
gene-VP_RS00895	-1.22444	1.52445e-16	Down	VP_RS00895	VP0183	methyl-accepting chemotaxis protein
gene-VP_RS09420	-1.22687	7.27842e-14	Down	VP_RS09420	VP1939	ACT domain-containing protein
gene-VP_RS21915	-1.22777	4.23467e-05	Down	VP_RS21915	VPA1412	oligosaccharide flippase family protein
gene-VP_RS23060	-1.2299	6.01342e-12	Down	VP_RS23060	VPA1651	methyl-accepting chemotaxis protein
gene-VP_RS03225	-1.23636	4.11068e-33	Down	VP_RS03225	VP0673	oxytetracycline resistance phosphoribosyltransferase domain-containing protein Tet(34)
gene-VP_RS21895	-1.24368	0.0287632	Down	VP_RS21895	VPA1408	glycosyltransferase
gene-VP_RS22045	-1.2464	2.18994e-05	Down	VP_RS22045	VPA1438	Fe(3+)-hydroxamate ABC transporter permease FhuB
gene-VP_RS11080	-1.25139	6.1377e-28	Down	VP_RS11080	VP2283	uracil-xanthine permease family protein
gene-VP_RS00280	-1.26507	1.54724e-17	Down	VP_RS00280	VP0053	hypothetical protein
gene-VP_RS17025	-1.26562	6.30701e-16	Down	VP_RS17025	VPA0372	phosphoenolpyruvate synthase
gene-VP_RS17190	-1.26603	2.49039e-24	Down	VP_RS17190	VPA0408	dihydroorotase
gene-VP_RS18950	-1.26875	0.0276853	Down	VP_RS18950	VPA0788	phospholipase A
gene-VP_RS08510	-1.27404	1.9089e-06	Down	VP_RS08510	VP1770	manganese-dependent inorganic pyrophosphatase
gene-VP_RS12660	-1.28319	4.36484e-06	Down	VP_RS12660	VP2602	ligand-gated channel protein
gene-VP_RS23100	-1.28681	1.13432e-05	Down	VP_RS23100	VPA1659	siderophore biosynthesis protein PsvB
gene-VP_RS09520	-1.29026	1.62624e-09	Down	VP_RS09520	VP1956	anthranilate synthase component 1
gene-VP_RS05000	-1.29537	1.12221e-17	Down	VP_RS05000	VP1024	glycogen synthase GlgA
gene-VP_RS20720	-1.29822	6.55656e-13	Down	VP_RS20720	VPA1159	GMP reductase
gene-VP_RS23250	-1.29889	8.20523e-09	Down	VP_RS23250	VPA1693	methyl-accepting chemotaxis protein
gene-VP_RS09360	-1.30577	1.87852e-05	Down	VP_RS09360	VP1927	cytochrome c nitrite reductase Fe-S protein
gene-VP_RS19235	-1.31156	0.000255576	Down	VP_RS19235	VPA0850	YceI family protein
gene-VP_RS19280	-1.31801	2.33081e-06	Down	VP_RS19280	VPA0859	lipase
gene-VP_RS13770	-1.32044	0.0109571	Down	VP_RS13770	VP2809	NO-inducible flavohemoprotein
gene-VP_RS21880	-1.33182	0.0167801	Down	VP_RS21880	VPA1405	polysaccharide biosynthesis/export family protein
gene-VP_RS22915	-1.33191	1.51023e-11	Down	VP_RS22915	VPA1620	glycogen/starch/alpha-glucan phosphorylase
gene-VP_RS04395	-1.34139	5.54908e-09	Down	VP_RS04395	VP0902	hemolysin family protein
gene-VP_RS15300	-1.35511	4.07342e-15	Down	VP_RS15300	VPA0005	hypothetical protein
gene-VP_RS09905	-1.36904	4.41618e-34	Down	VP_RS09905	VP2038	ROK family protein
gene-VP_RS11645	-1.37582	6.30407e-06	Down	VP_RS11645	VP2399	UDP-glucose--hexose-1-phosphate uridylyltransferase
gene-VP_RS19785	-1.37871	9.11072e-05	Down	VP_RS19785	VPA0965	signal transduction histidine-protein kinase/phosphatase UhpB
gene-VP_RS12335	-1.39086	2.78732e-27	Down	VP_RS12335	VP2543	sodium ion-translocating decarboxylase subunit beta
gene-VP_RS22880	-1.39211	5.58845e-20	Down	VP_RS22880	VPA1613	nucleoside recognition domain-containing protein
gene-VP_RS11875	-1.3925	2.86796e-17	Down	VP_RS11875	VP2448	U32 family peptidase
gene-VP_RS01725	-1.4075	1.89663e-27	Down	VP_RS01725	VP0358	DeoR family transcriptional regulator
gene-VP_RS19855	-1.41544	0.00655135	Down	VP_RS19855	VPA0979	TonB-dependent receptor
gene-VP_RS05620	-1.41709	2.39795e-16	Down	VP_RS05620	VP1156	TIGR02647 family protein
gene-VP_RS16380	-1.42411	1.19919e-06	Down	VP_RS16380	VPA0229	PTS ascorbate transporter subunit IIC
gene-VP_RS03405	-1.433	3.59356e-15	Down	VP_RS03405	VP0710	PTS trehalose transporter subunit IIBC
gene-VP_RS15515	-1.43874	0.000292919	Down	VP_RS15515	VPA0056	DUF2850 domain-containing protein
gene-VP_RS12670	-1.44164	1.00648e-20	Down	VP_RS12670	VP2605	transketolase
gene-VP_RS13915	-1.45065	3.70291e-35	Down	VP_RS13915	VP2826	SLC13 family permease
gene-VP_RS12825	-1.45561	5.41654e-12	Down	VP_RS12825	VP2629	methyl-accepting chemotaxis protein
gene-VP_RS22860	-1.46246	7.05695e-41	Down	VP_RS22860	VPA1609	dicarboxylate/amino acid:cation symporter
gene-VP_RS18050	-1.46508	2.20445e-31	Down	VP_RS18050	VPA0592	arginase family protein
gene-VP_RS23465	-1.47494	7.34356e-12	Down	VP_RS23465	VPA1739	ABC transporter substrate-binding protein
gene-VP_RS23095	-1.47555	3.82539e-07	Down	VP_RS23095	VPA1658	hypothetical protein
gene-VP_RS21360	-1.47642	4.69386e-15	Down	VP_RS21360	VPA1292	adenosine deaminase
gene-VP_RS13355	-1.48643	4.11447e-08	Down	VP_RS13355	VPt081	tRNA-Glu
gene-VP_RS05815	-1.49114	2.47195e-05	Down	VP_RS05815	VP1197	TVP38/TMEM64 family protein
gene-VP_RS04890	-1.49225	1.9185e-23	Down	VP_RS04890	VP1002	ImpA family metalloprotease
gene-VP_RS07670	-1.49476	3.37164e-38	Down	VP_RS07670	VP1591	bifunctional 3-hydroxydecanoyl-ACP dehydratase/trans-2-decenoyl-ACP isomerase
gene-VP_RS19070	-1.50069	7.36276e-39	Down	VP_RS19070	VPA0812	1-phosphofructokinase
gene-VP_RS12340	-1.50447	1.25444e-31	Down	VP_RS12340	VP2544	sodium-extruding oxaloacetate decarboxylase subunit alpha
gene-VP_RS22910	-1.50602	7.06548e-16	Down	VP_RS22910	VPA1619	4-alpha-glucanotransferase
gene-VP_RS01770	-1.50701	1.56474e-11	Down	VP_RS01770	VP0367	dihydroxyacetone kinase operon transcriptional regulator DhaR
gene-VP_RS01235	-1.50753	1.08422e-12	Down	VP_RS01235	VP0252	DNA-binding transcriptional regulator CytR
gene-VP_RS14535	-1.52266	2.0219e-09	Down	VP_RS14535	VP2935	RNA-binding protein
gene-VP_RS23000	-1.52768	4.80297e-07	Down	VP_RS23000	VPA1639	endonuclease
gene-VP_RS19075	-1.54179	4.02714e-32	Down	VP_RS19075	VPA0813	fused PTS fructose transporter subunit IIA/HPr protein
gene-VP_RS19065	-1.54989	7.88414e-36	Down	VP_RS19065	VPA0811	PTS fructose transporter subunit IIBC
gene-VP_RS20035	-1.55091	1.4274e-32	Down	VP_RS20035	VPA1014	putative basic amino acid antiporter YfcC
gene-VP_RS21885	-1.55203	0.0115261	Down	VP_RS21885	VPA1406	polysaccharide biosynthesis tyrosine autokinase
gene-VP_RS18015	-1.55332	3.37385e-12	Down	VP_RS18015	VPA0585	tryptophan synthase subunit beta
gene-VP_RS10610	-1.56462	2.41338e-36	Down	VP_RS10610	VP2185	amidophosphoribosyltransferase
gene-VP_RS18810	-1.57477	0.00381209	Down	VP_RS18810	VPA0758	NUDIX domain-containing protein
gene-VP_RS04880	-1.58838	0.00697928	Down	VP_RS04880	VP1000	ABC transporter permease
gene-VP_RS12345	-1.59528	2.43129e-08	Down	VP_RS12345	VP2545	oxaloacetate decarboxylase subunit gamma
gene-VP_RS02245	-1.59875	1.17969e-18	Down	VP_RS02245	VP0470	glutamine-hydrolyzing carbamoyl-phosphate synthase small subunit
gene-VP_RS22350	-1.61826	0.00582569	Down	VP_RS22350	VPA1502	carbonic anhydrase
gene-VP_RS09525	-1.62749	8.18036e-13	Down	VP_RS09525	VP1957	aminodeoxychorismate/anthranilate synthase component II
gene-VP_RS05825	-1.63287	0.00211808	Down	VP_RS05825	VP1199	FAD-dependent oxidoreductase
gene-VP_RS09435	-1.64208	2.84828e-44	Down	VP_RS09435	VP1942	pyridoxal phosphate-dependent class III aminotransferase
gene-VP_RS22920	-1.65056	2.49039e-24	Down	VP_RS22920	VPA1623	HTH-type transcriptional regulator MalT
gene-VP_RS16880	-1.65074	0.0275723	Down	VP_RS16880	VPA0340	class I SAM-dependent methyltransferase
gene-VP_RS17750	-1.65679	2.88414e-07	Down	VP_RS17750	VPA0528	fumarylacetoacetate hydrolase family protein
gene-VP_RS18520	-1.66121	0.000666131	Down	VP_RS18520	VPA0694	NirD/YgiW/YdeI family stress tolerance protein
gene-VP_RS20045	-1.70456	4.07546e-22	Down	VP_RS20045	VPA1016	multidrug effflux MFS transporter
gene-VP_RS08545	-1.72257	6.44505e-07	Down	VP_RS08545	VP1778	HTH-type transcriptional regulator PuuR
gene-VP_RS23075	-1.73192	0.000136695	Down	VP_RS23075	VPA1654	iron chelate uptake ABC transporter family permease subunit
gene-VP_RS21860	-1.73417	8.30269e-20	Down	VP_RS21860	VPA1401	maltose/maltodextrin ABC transporter substrate-binding protein MalE
gene-VP_RS09430	-1.74902	2.05037e-43	Down	VP_RS09430	VP1941	saccharopine dehydrogenase family protein
gene-VP_RS10735	-1.75829	1.80467e-21	Down	VP_RS10735	VP2212	outer membrane protein transport protein
gene-VP_RS17030	-1.76899	4.72173e-13	Down	VP_RS17030	VPA0373	pyruvate%2C water dikinase regulatory protein
gene-VP_RS14160	-1.77902	3.80014e-24	Down	VP_RS14160	VP2879	type II 3-dehydroquinate dehydratase
gene-VP_RS05830	-1.78318	0.00190453	Down	VP_RS05830	VP1200	rhodanese-like domain-containing protein
gene-VP_RS22335	-1.78695	3.90391e-22	Down	VP_RS22335	VPA1499	FMN-dependent L-lactate dehydrogenase LldD
gene-VP_RS23115	-1.7917	2.24907e-05	Down	VP_RS23115	VPA1662	type III PLP-dependent enzyme
gene-VP_RS17745	-1.80382	1.4274e-32	Down	VP_RS17745	VPA0527	porin
gene-VP_RS09425	-1.81843	5.93663e-25	Down	VP_RS09425	VP1940	carboxynorspermidine decarboxylase
gene-VP_RS05820	-1.8236	1.67475e-10	Down	VP_RS05820	VP1198	(Fe-S)-binding protein
gene-VP_RS03220	-1.82642	3.1911e-06	Down	VP_RS03220	VP0672	NCS2 family permease
gene-VP_RS03410	-1.83841	1.07579e-44	Down	VP_RS03410	VP0711	alpha%2Calpha-phosphotrehalase
gene-VP_RS14295	-1.83893	1.06414e-43	Down	VP_RS14295	VP2896	bifunctional phosphoribosylaminoimidazolecarboxamide formyltransferase/IMP cyclohydrolase
gene-VP_RS16390	-1.8399	0.00158651	Down	VP_RS16390	VPA0231	PTS sugar transporter subunit IIA
gene-VP_RS01200	-1.84048	1.34622e-37	Down	VP_RS01200	VP0244	class II fructose-bisphosphatase
gene-VP_RS19200	-1.84939	6.36873e-26	Down	VP_RS19200	VPA0842	methyl-accepting chemotaxis protein
gene-VP_RS07085	-1.85297	0.0273357	Down	VP_RS07085	VP1461	glycosyltransferase
gene-VP_RS17585	-1.86474	0.00095423	Down	VP_RS17585	VPA0491	methyl-accepting chemotaxis protein
gene-VP_RS07245	-1.87864	4.50773e-30	Down	VP_RS07245	VP1494	N-acetylglucosamine kinase
gene-VP_RS21980	-1.8821	7.66991e-15	Down	VP_RS21980	VPA1425	mannose-6-phosphate isomerase%2C class I
gene-VP_RS21855	-1.88227	2.84257e-23	Down	VP_RS21855	VPA1400	maltose ABC transporter permease MalF
gene-VP_RS23110	-1.89213	4.96269e-07	Down	VP_RS23110	VPA1661	siderophore biosynthesis protein PvsD
gene-VP_RS04995	-1.89226	6.93043e-35	Down	VP_RS04995	VP1023	glucose-1-phosphate adenylyltransferase
gene-VP_RS15500	-1.89549	1.37542e-15	Down	VP_RS15500	VPA0053	TetR/AcrR family transcriptional regulator
gene-VP_RS14300	-1.92195	4.08834e-33	Down	VP_RS14300	VP2898	phosphoribosylamine--glycine ligase
gene-VP_RS22180	-1.93704	5.4014e-07	Down	VP_RS22180	VPA1466	TonB-dependent hemoglobin/transferrin/lactoferrin family receptor
gene-VP_RS23195	-1.95967	1.07766e-21	Down	VP_RS23195	VPA1680	YdcF family protein
gene-VP_RS23065	-1.97252	6.51174e-06	Down	VP_RS23065	VPA1652	Fe(3+) dicitrate ABC transporter ATP-binding protein FecE
gene-VP_RS06175	-1.9923	2.70965e-44	Down	VP_RS06175	VP1272	DUF3581 domain-containing protein
gene-VP_RS00770	-2.01015	1.8339e-39	Down	VP_RS00770	VP0156	uracil-xanthine permease family protein
gene-VP_RS02310	-2.02283	3.2122e-36	Down	VP_RS02310	VP0483	glutamate synthase subunit beta
gene-VP_RS15495	-2.02361	3.43086e-20	Down	VP_RS15495	VPA0052	acyltransferase family protein
gene-VP_RS02250	-2.03256	5.34337e-25	Down	VP_RS02250	VP0471	carbamoyl-phosphate synthase large subunit
gene-VP_RS09925	-2.05128	2.13236e-13	Down	VP_RS09925	VP2042	outer membrane beta-barrel protein
gene-VP_RS16385	-2.05366	0.00381209	Down	VP_RS16385	VPA0230	PTS sugar transporter subunit IIB
gene-VP_RS22165	-2.07268	5.78268e-12	Down	VP_RS22165	VPA1463	DUF1566 domain-containing protein
gene-VP_RS03750	-2.07491	2.60915e-10	Down	VP_RS03750	VP0760	chitoporin
gene-VP_RS11095	-2.0857	4.18562e-13	Down	VP_RS11095	VP2286	phosphoribosylglycinamide formyltransferase
gene-VP_RS22170	-2.08853	0.00120634	Down	VP_RS22170	VPA1464	DUF1566 domain-containing protein
gene-VP_RS15065	-2.0968	9.36981e-08	Down	VP_RS15065	VP3037	5-(carboxyamino)imidazole ribonucleotide synthase
gene-VP_RS02315	-2.12457	8.30754e-43	Down	VP_RS02315	VP0484	glutamate synthase large subunit
gene-VP_RS11820	-2.16798	9.07577e-48	Down	VP_RS11820	VP2437	NupC/NupG family nucleoside CNT transporter
gene-VP_RS05860	-2.20471	2.95368e-31	Down	VP_RS05860	VP1207	bifunctional UDP-sugar hydrolase/5'-nucleotidase UshA
gene-VP_RS11470	-2.2525	7.17468e-46	Down	VP_RS11470	VP2362	outer membrane protein OmpK
gene-VP_RS17035	-2.27654	9.86659e-19	Down	VP_RS17035	VPA0374	L-asparaginase 2
gene-VP_RS21975	-2.29672	8.96096e-07	Down	VP_RS21975	VPA1424	fructose-specific PTS transporter subunit EIIC
gene-VP_RS20380	-2.30318	2.98402e-06	Down	VP_RS20380	VPA1086	ribose ABC transporter ATP-binding protein RbsA
gene-VP_RS15060	-2.31415	1.10706e-35	Down	VP_RS15060	VP3036	5-(carboxyamino)imidazole ribonucleotide mutase
gene-VP_RS04715	-2.35998	4.70873e-30	Down	VP_RS04715	VP0963	methyl-accepting chemotaxis protein
gene-VP_RS16700	-2.36765	2.56141e-16	Down	VP_RS16700	VPA0297	fructose-specific PTS transporter subunit EIIC
gene-VP_RS11590	-2.42735	7.14943e-10	Down	VP_RS11590	VP2388	glycerol-3-phosphate dehydrogenase
gene-VP_RS06300	-2.44894	1.51668e-42	Down	VP_RS06300	VP1297	formate-dependent phosphoribosylglycinamide formyltransferase
gene-VP_RS18790	-2.45355	2.69793e-33	Down	VP_RS18790	VPA0754	endonuclease/exonuclease/phosphatase family protein
gene-VP_RS19400	-2.60963	5.61056e-06	Down	VP_RS19400	VPA0882	TonB-dependent hemoglobin/transferrin/lactoferrin family receptor
gene-VP_RS15420	-2.61773	4.53155e-116	Down	VP_RS15420	VPA0035	sodium/glutamate symporter
gene-VP_RS14825	-2.65601	0.0125306	Down	VP_RS14825	VPt107	tRNA-Ala
gene-VP_RS03190	-2.66618	3.44689e-13	Down	VP_RS03190	VP0666	phosphoribosylformylglycinamidine synthase
gene-VP_RS21115	-2.67673	2.82621e-23	Down	VP_RS21115	VPA1242	cytosine permease
gene-VP_RS22175	-2.69302	1.7518e-05	Down	VP_RS22175	VPA1465	proprotein convertase P-domain-containing protein
gene-VP_RS06130	-2.77975	7.74802e-79	Down	VP_RS06130	VP1263	phosphoribosylaminoimidazolesuccinocarboxamide synthase
gene-VP_RS11090	-2.93249	8.64222e-124	Down	VP_RS11090	VP2285	phosphoribosylformylglycinamidine cyclo-ligase
gene-VP_RS22980	-2.94929	8.49288e-11	Down	VP_RS22980	VPA1635	ornithine decarboxylase SpeF
gene-VP_RS16705	-2.97449	0.000208158	Down	VP_RS16705	VPA0298	PTS sugar transporter subunit IIA
gene-VP_RS19865	-3.05793	4.86321e-27	Down	VP_RS19865	VPA0981	anaerobic C4-dicarboxylate transporter
gene-VP_RS16345	-3.06975	1.9694e-10	Down	VP_RS16345	VPA0222	porin
gene-VP_RS23080	-3.51849	2.77441e-06	Down	VP_RS23080	VPA1655	Fe(3+) dicitrate ABC transporter substrate-binding protein FecB
gene-VP_RS16335	-3.52438	7.09895e-05	Down	VP_RS16335	VPA0220	YtfJ family protein
gene-VP_RS05780	-4.08586	7.08804e-29	Down	VP_RS05780	VP1189	hydroxylamine reductase
gene-VP_RS05775	-4.13532	2.43677e-14	Down	VP_RS05775	VP1188	hybrid-cluster NAD(P)-dependent oxidoreductase
gene-VP_RS23085	-4.1635	1.36325e-66	Down	VP_RS23085	VPA1656	TonB-dependent siderophore vibrioferrin receptor PvuA
gene-VP_RS03415	-4.48018	6.9627e-38	Down	VP_RS03415	VP0712	hypothetical protein
gene-VP_RS23070	-4.76293	0.000235463	Down	VP_RS23070	VPA1653	iron chelate uptake ABC transporter family permease subunit
gene-VP_RS18525	-4.93862	1.92418e-08	Down	VP_RS18525	VPA0695	AcfA family outer membrane beta-barrel protein
a Genes with old locus tags starting with "VP" (e.g., VP0023) are located on chromosome 1, while those starting with "VPA" (e.g., VPA0856) are located on chromosome 2.
